# Supplementary material for: A Ni(II) Coordination Polymer as a Multifunctional Luminescent Sensor for Detection of UO22+, Cr2O72−, CrO42− and Nitrofurantoin
Source: Molecules. 2023 Jun 9;28(12):4673. doi: 10.3390/molecules28124673 (PMC10301772; doi:10.3390/molecules28124673)
Supplement: Supplementary file 1 [file molecules-28-04673-s001.zip]

Archive with 1 entries (1 files):
- molecules-2412349-supplementary.pdf
